# Supplementary material for: Identification of Microorganisms Dwelling on the 19th Century Lanna Mural Paintings from Northern Thailand Using Culture-Dependent and -Independent Approaches
Source: Biology (Basel). 2022 Jan 31;11(2):228. doi: 10.3390/biology11020228 (PMC8869426; doi:10.3390/biology11020228)
Supplement: Supplementary file 1 [file biology-11-00228-s001.zip]

Archive with 1 entries (1 files):
- biology-1490767-supplementary.pdf
